# Supplementary material for: Gp130-Mediated STAT3 Activation Contributes to the Aggressiveness of Pancreatic Cancer through H19 Long Non-Coding RNA Expression
Source: Cancers (Basel). 2022 Apr 19;14(9):2055. doi: 10.3390/cancers14092055 (PMC9100112; doi:10.3390/cancers14092055)
Supplement: Supplementary file 1 [file cancers-14-02055-s001.zip]

Archive with 1 entries (1 files):
- cancers-1689959-supplementary.pdf
